# Supplementary material for: The Impact of Spiritual Well-Being on Multidimensional Perfectionism in University Students: A Nationwide Survey
Source: Eur J Investig Health Psychol Educ. 2025 Oct 15;15(10):211. doi: 10.3390/ejihpe15100211 (PMC12564579; doi:10.3390/ejihpe15100211)
Supplement: Supplementary file 1 [file ejihpe-15-00211-s001.zip]

Archive with 1 entries (1 files):
- ejihpe-3887416-supplementary.pdf
